# Supplementary material for: Assessment of healthcare financing by older adults during routine consultations in Cameroon
Source: PLOS Glob Public Health. 2026 Apr 24;6(4):e0006197. doi: 10.1371/journal.pgph.0006197 (PMC13108730; doi:10.1371/journal.pgph.0006197)
Supplement: S1 Data — (XLSX) [file pgph.0006197.s001.xlsx]

## Sheet: Sans titre3
Sex	Age	Religion	Matrimonial_status	Cultural_area	Number_children	Autonomy_children	Profession	Food_expenses	Accommodation_type	Accommodation_expenses	Invoices_expenses	Hobbies_expenses	Consultation_reason	Pathologies	Financing_source_consultation	Prescription_made	Prescription_type	FS_prescription	FS_Examinations	Transportation_means	Transportation_expenses	Comorbidities_number	Comorbidity1	Comorbidity2	Comorbidity3	Comorbidity4	Comorbidity5	Comorbidity6	Comorbidity7	Comorbidity	Comorbidity8	SF_Comorbidities	Major_expenses_item	First_ressort	Ordonnance
Female	]65-70]	Muslim	Widow(er)	Sahel	10	All	Unemployed	#NULL!	Owner	#NULL!	#NULL!	#NULL!	Neurological disorders	Troubles neurologiques	Family solidarity	Yes	Examinations		Familial solidarity	Public transportation	15000	1					#NULL!	#NULL!	#NULL!	HTA	#NULL!	Familial solidarity	Medication	Biomedicine
Female	]65-70]		Monogamous		0		Unemployed	30000	Owner	#NULL!	5000	10000	Gynecological disorders	Saignement vaginal	Family solidarity			Family solidarity	Familial solidarity	Public transportation	1000	0					#NULL!	#NULL!	#NULL!		#NULL!		Lifestyle	Ethnomedicine
Male	]70-75]	Christian	Monogamous		7	All	Retired	#NULL!	Owner	#NULL!	#NULL!	#NULL!	Others	Retirer un kyste	Personal funds		None			Personal vehicle	#NULL!	1				Yes	#NULL!	#NULL!	#NULL!		#NULL!	Health assurance	Medication	Biomedicine
Male	[60-65]	Christian	Polygamous		5		Retired	30000	Tenant	45000	7000	166700	Others	Agression physique	Others	Yes	Examinations		Other	Public transportation	1200	1					#NULL!	#NULL!	#NULL!	Hernie	#NULL!	Personal funds	Lifestyle	Biomedicine
Female	[60-65]	Christian	Monogamous		3	None	Small trader	50000	Residence of a relative	#NULL!	8000	6000	Others	Accident de circulation	Personal funds			Personal funds	Personal funds	Véhicle of a relative	#NULL!	0					#NULL!	#NULL!	#NULL!		#NULL!		Lifestyle	Self-medication
Female	[60-65]	Christian	Widow(er)	Savannah	6	Some	Unemployed	#NULL!	Tenant	60000	25000	#NULL!	Others	Accident de circulation	Personal funds	Yes	Prescription et examinations	Personal funds	Personal funds	Public transportation	200	0					#NULL!	#NULL!	#NULL!		#NULL!		Lifestyle	Self-medication
Male	[60-65]	Christian	Monogamous	Savannah	6	Some	Employed	150000	Tenant	120000	24000	#NULL!	Others	Accident domestique	Personal funds	Yes	Prescription et examinations	Personal funds	Familial solidarity	Public transportation	300	0					#NULL!	#NULL!	#NULL!		#NULL!		Examinations	Ethnomedicine
Female	[60-65]	Christian	Widow(er)	Grassfields	4		Unemployed	#NULL!	Owner	#NULL!	3000	7500	Neurological disorders	Douleurs liées au membre fantom	Personal funds		None	Family solidarity	Familial solidarity	Public transportation	600	1		Yes			#NULL!	#NULL!	#NULL!	Gastrite	#NULL!	Familial solidarity	Medication et examinations	Biomedicine
Female	]80-85]	Christian	Widow(er)	Grassfields	1		Unemployed	#NULL!	Residence of a relative	#NULL!	#NULL!	#NULL!	Endocrine disorders	Diabète	Family solidarity	Yes	Prescription et examinations	Family solidarity	Familial solidarity	Véhicle of a relative	#NULL!	3				Yes	#NULL!	#NULL!	#NULL!	Ulcère gastrique, insuffisance veineuse	#NULL!		Lifestyle
Female	]65-70]	Christian	Widow(er)	Grassfields	7	Some	Unemployed	80000	Owner	#NULL!	12500	4000	Musculoskeletal disorders	Rhumatisme	Family solidarity	Yes	Examinations	N/A	N/A	Public transportation	1500	1	No	No	No	Yes	No	No	No		No	Familial solidarity	Examinations	Self-medication
Female	[60-65]	Christian	Single	Forest	3	None	Employed	#NULL!	Tenant	30000	5000	#NULL!	Musculoskeletal disorders	Rhumatisme	Personal funds	Yes	Prescription	Personal funds	N/A	Public transportation	800	2	No	Yes	No	No	No	No	No		Yes	Personal funds	Examinations	Self-medication
Male	]70-75]	Christian	Monogamous	Forest	#NULL!	Missing	Retired	#NULL!	Owner	#NULL!	42500	#NULL!	Musculoskeletal disorders	Goutte	Personal funds	Yes	Prescription et examinations	Personal funds	Personal funds	Personal vehicle	#NULL!	2	Yes	No	No	Yes	No	No	No		No	Personal funds	Examinations	Biomedicine
Male	]65-70]	Christian	Monogamous	Grassfields	3	None	Retired	90000	Owner	#NULL!	80000	#NULL!	Musculoskeletal disorders	Douleurs lombaires	Personal funds		None	Personal funds	Personal funds	Public transportation	800	0	No	No	No	No	No	No	No		No		Examinations	Biomedicine
Male	]65-70]	Christian	Monogamous	Savannah	6	All	Retired	50000	Owner	#NULL!	26800	6000	Musculoskeletal disorders	Gonarthrose	Personal funds		None			Public transportation	4000	1	No	Yes	No	No	No	No	No		No	Personal funds	Medication et examinations
Female	[60-65]	Christian	Monogamous	Forest	6	N/A	Retired	#NULL!	Owner	#NULL!	#NULL!	#NULL!	Musculoskeletal disorders	Douleurs plante des pieds	Family solidarity		None	Family solidarity	Familial solidarity	Public transportation	3000	1	No	No	No	Yes	No	No	No		No	Familial solidarity	Examinations	Biomedicine
Female	]75-80]	Christian	Widow(er)		5		Retired	#NULL!	Owner	#NULL!	#NULL!	#NULL!	Musculoskeletal disorders	Arthrose	Personal funds	Yes	Prescription	Personal funds		Public transportation	1000	2	Yes			Yes	#NULL!	#NULL!	#NULL!	Diabète,HTA	#NULL!	Personal funds	Medication
Female	]65-70]		Common-law union		#NULL!		Retired	#NULL!	Residence of a relative	#NULL!	#NULL!	#NULL!	Musculoskeletal disorders	Rhumatismes	Personal funds	No		Personal funds	Personal funds	Véhicle of a relative	#NULL!	0					#NULL!	#NULL!	#NULL!		#NULL!		Medication	Ethnomedicine
Female	]70-75]		Widow(er)		4	Some	Retired	20000	Owner	#NULL!	5000	20000	Musculoskeletal disorders	Douleurs articulaires	Personal funds			Personal funds	Personal funds	Public transportation	600	2					#NULL!	#NULL!	#NULL!	Douleur thoracique, déficit visuel	#NULL!	Familial solidarity	Medication	Biomedicine
Female	]75-80]	Christian	Widow(er)		4	Some	Unemployed	#NULL!	Owner	#NULL!	#NULL!	10000	Musculoskeletal disorders	Douleur articulaire	Family solidarity			Family solidarity	Familial solidarity	Véhicle of a relative	#NULL!	2					#NULL!	#NULL!	#NULL!	HTA, diabète	#NULL!	Familial solidarity	Lifestyle	Biomedicine
Female	[60-65]	Christian	Monogamous		1	None	Unemployed	50000	Tenant	35000	10000	8350	Musculoskeletal disorders	Rhumatisme	Family solidarity	Yes	Prescription	Family solidarity		Public transportation	700	1					#NULL!	#NULL!	#NULL!	HTA	#NULL!	Familial solidarity	Medication	Self-medication
Male	[60-65]	Christian	Single	Coast	1	All	Others	50000	Tenant	30000	5000	10000	Musculoskeletal disorders	Rhumatisme	Family solidarity	Yes	Prescription et examinations	Family solidarity	Familial solidarity	Public transportation	300	1					#NULL!	#NULL!	#NULL!	Mal d'yeux	#NULL!	Familial solidarity	Medication	Self-medication
Female	[60-65]	Christian	Common-law union	Coast	1	All	Retired	100000	Tenant	70000	10000	50000	Musculoskeletal disorders	Rhumatisme	Assurances maladie	Yes	Prescription	Assurances maladie		Personal vehicle	#NULL!	2					#NULL!	#NULL!	#NULL!	Mal d'yeux, diabète	#NULL!	Health assurance	Medication	Biomedicine
Female	]65-70]	Christian	Widow(er)	Forest	2	All	Unemployed	50000	Owner	#NULL!	5000	10000	Musculoskeletal disorders	Douleurs articulaires	Family solidarity	Yes	Examinations		Familial solidarity	Public transportation	500	1					#NULL!	#NULL!	#NULL!	HTA	#NULL!	Familial solidarity	Examinations	Ethnomedicine
Male	[60-65]	Christian	Monogamous	Grassfields	3	Some	Small trader	#NULL!	Owner	#NULL!	16000	104000	Musculoskeletal disorders	Douleurs aux pieds	Family solidarity	Yes	Prescription et examinations	Family solidarity	Familial solidarity	Public transportation	600	0					#NULL!	#NULL!	#NULL!		#NULL!		Examinations	Self-medication
Female	]65-70]	Christian	Single	Forest	1	None	Unemployed	#NULL!	Residence of a relative	#NULL!	#NULL!	#NULL!	Musculoskeletal disorders	Douleur au bassin et membres inf	Family solidarity			Family solidarity	Familial solidarity	Public transportation	1000	1					#NULL!	#NULL!	#NULL!	HTA	#NULL!	Familial solidarity	Examinations	Ethnomedicine
Female	[60-65]	Christian	Widow(er)	Grassfields	4	None	Unemployed	120000	Owner	#NULL!	37500	600	Ophtalmic disorders	Troubles visuels	Personal funds	Yes	Examinations	N/A	Personal funds	Public transportation	1000	4	Yes	No	No	Yes	Yes	No	Yes		No	Personal funds	Examinations	Self-medication
Female	[60-65]	Christian	Widow(er)	Forest	10	Missing	Agriculteur	#NULL!	Owner	#NULL!	#NULL!	#NULL!	Ophtalmic disorders	Troubles visuels	Family solidarity	Yes	Examinations	N/A	Familial solidarity	Public transportation	2000	1	Yes	No	No	No	No	No	No		No	Familial solidarity	Examinations	Biomedicine
Male	]80-85]	Christian	Monogamous	Savannah	#NULL!	Missing	Retired	#NULL!	Owner	#NULL!	#NULL!	#NULL!	Ophtalmic disorders	Baisse audition	Family solidarity	Yes	Prescription et examinations	Family solidarity	Familial solidarity	Public transportation	2500	1	No	No	No	No	Yes	No	No		No	Familial solidarity	Medication et examinations	Self-medication
Male	[60-65]	Others	Monogamous		4		Small trader	60000	Owner	#NULL!	6000	4000	Ophtalmic disorders	Problème ophtalmologique	Personal funds			Personal funds	Personal funds	Public transportation	800	1					#NULL!	#NULL!	#NULL!	Lombalgie	#NULL!		Medication	Self-medication
Female	[60-65]	Others	Common-law union		1	All	Trader	25000	Owner	#NULL!	10000	100000	Ophtalmic disorders	Mal d'yeux	Personal funds	Yes	Prescription	Personal funds		Public transportation	1500	1					#NULL!	#NULL!	#NULL!	Diabète	#NULL!	Personal funds	Lifestyle	Self-medication
Male	[60-65]	Christian	Polygamous	Coast	3	All	Small trader	50000	Tenant	75000	10000	100000	Ophtalmic disorders	Mal d'yeux	Family solidarity	Yes	Prescription	Family solidarity		Public transportation	1250	1					#NULL!	#NULL!	#NULL!	HTA	#NULL!	Familial solidarity	Medication	Self-medication
Female	]70-75]	Christian	Monogamous	Forest	3	Some	Unemployed	50000	Owner	#NULL!	5000	10000	Ophtalmic disorders	Mal d'yeux	Family solidarity	Yes	Prescription et examinations	Family solidarity	Familial solidarity	Public transportation	1000	2					#NULL!	#NULL!	#NULL!	Rhumatisme, neuropathie	#NULL!	Familial solidarity	Examinations	Self-medication
Female	]65-70]	Christian	Polygamous	Coast	7	Some	Unemployed	#NULL!	Tenant	75000	#NULL!	#NULL!	Ophtalmic disorders	Troubles oculaires	Personal funds	Yes	Examinations		Personal funds	Public transportation	800	1					#NULL!	#NULL!	#NULL!	HTA	#NULL!	Personal funds	Examinations	Biomedicine
Female	]65-70]	Muslim	Widow(er)	Grassfields	5	Some	Retired	#NULL!	Owner	#NULL!	15000	25000	Ophtalmic disorders	Troubles visuels+céphalées	Assurances maladie	Yes	Examinations		Health insurance	Véhicle of a relative	#NULL!	3					#NULL!	#NULL!	#NULL!	HTA, diabète, lombalgie	#NULL!	Health assurance	Lifestyle	Biomedicine
Female	[60-65]	Christian	Widow(er)	Forest	3	Some	Unemployed	#NULL!	Owner	#NULL!	5000	#NULL!	Ophtalmic disorders	Mal d'yeux	Family solidarity	Yes	Examinations		Familial solidarity	Public transportation	1000	1					#NULL!	#NULL!	#NULL!	HTA	#NULL!	Familial solidarity	Examinations	Self-medication
Female	]65-70]	Christian	Widow(er)	Grassfields	5	None	Unemployed	#NULL!	Owner	#NULL!	#NULL!	#NULL!	Cardiac pathologies	HTA	Personal funds	No	None	N/A	N/A	Public transportation	700	2	No	Yes	No	No	No	Yes	No		No	Personal funds	Medication	Self-medication
Female	]70-75]	Christian	Single	Forest	0	N/A	Retired	#NULL!	Owner	#NULL!	#NULL!	#NULL!	Cardiac pathologies	HTA	Personal funds	Yes	Prescription et examinations	Personal funds	Personal funds	Public transportation	1000	2	No	No	No	No	Yes	Yes	No		No	Personal funds	Examinations	Self-medication
Male	]65-70]	Others	Monogamous	Forest	7	None	Employed	40000	Tenant	15000	3500	#NULL!	Cardiac pathologies	Sensatio d'étouffement	Personal funds		None	Personal funds	Personal funds	Public transportation	400	1					#NULL!	#NULL!	#NULL!	Douleurs articulaires	#NULL!		Examinations
Female	]75-80]	Christian	Widow(er)		7		Retired	90000	Owner	#NULL!	20000	#NULL!	Cardiac pathologies	HTA	Personal funds	Yes	Examinations		Personal funds	Public transportation	1000	1					#NULL!	#NULL!	#NULL!	Déficit audititf	#NULL!	Personal funds	Medication	Ethnomedicine
Female	]65-70]	Christian	Widow(er)		7	None	Unemployed	#NULL!	Owner	#NULL!	20000	#NULL!	Cardiac pathologies	AVC	Personal funds			Personal funds	Personal funds	Public transportation	600	1					#NULL!	#NULL!	#NULL!	Rhumatisme	#NULL!		Examinations	Biomedicine
Female	[60-65]	Christian	Widow(er)		4	All	Retired	50000	Tenant	40000	10000	30000	Cardiac pathologies	AVC	Family solidarity			Family solidarity	Familial solidarity	Public transportation	5000	2					#NULL!	#NULL!	#NULL!	Rhumatisme, HTA	#NULL!	Familial solidarity	Medication	Self-medication
Female	]65-70]	Christian	Monogamous		3	All	Unemployed	#NULL!	Residence of a relative	#NULL!	#NULL!	10000	Cardiac pathologies	AVC	Family solidarity			Family solidarity	Familial solidarity	Véhicle of a relative	#NULL!	1					#NULL!	#NULL!	#NULL!	HTA	#NULL!	Familial solidarity	Medication	Biomedicine
Male	]70-75]		Widow(er)		5	Some	Retired	50000	Owner	#NULL!	7000	#NULL!	Cardiac pathologies	Difficulté à uriner	Personal funds			Family solidarity	Familial solidarity	Véhicle of a relative	#NULL!	0					#NULL!	#NULL!	#NULL!		#NULL!		Lifestyle	Biomedicine
Female	[60-65]	Christian	Monogamous		3	Some	Unemployed	100000	Tenant	45000	5000	7000	Cardiac pathologies	HTA	Family solidarity	Yes	Prescription	Family solidarity	Familial solidarity	Public transportation	1000	1					#NULL!	#NULL!	#NULL!	Rhumatisme	#NULL!	Familial solidarity	Lifestyle	Ethnomedicine
Female	]65-70]	Muslim	Polygamous		5	Some	Retired	100000	Owner	#NULL!	10000	8350	Cardiac pathologies	Problème de coeur	Assurances maladie	Yes	Examinations		Health insurance	Véhicle of a relative	#NULL!	2					#NULL!	#NULL!	#NULL!	Rhumatisme, HTA	#NULL!	Health assurance	Examinations	Biomedicine
Male	]70-75]	Christian	Monogamous		7	Some	Retired	40000	Owner	#NULL!	5000	20000	Cardiac pathologies	Pieds enflés et douloureux	Personal funds			Personal funds	Familial solidarity	Public transportation	600	0					#NULL!	#NULL!	#NULL!		#NULL!		Examinations	Self-medication
Male	[60-65]	Christian	Monogamous	Coast	2	All	Employed	120000	Owner	#NULL!	10000	8350	Cardiac pathologies	Palpitations du coeur	Assurances maladie	Yes	Prescription	Assurances maladie		Personal vehicle	#NULL!	1					#NULL!	#NULL!	#NULL!	Mal d'yeux	#NULL!	Health assurance	Medication	Biomedicine
Female	]65-70]	Christian	Monogamous	Coast	9	Some	Retired	#NULL!	Owner	#NULL!	#NULL!	#NULL!	Cardiac pathologies	Troubles cardiaques	Personal funds	Yes	Prescription et examinations	Family solidarity	Familial solidarity	Public transportation	1000	1					#NULL!	#NULL!	#NULL!	HTA	#NULL!	Familial solidarity	Examinations	Biomedicine
Male	[60-65]	Christian	Common-law union	Forest	1	All	Trader	50000	Owner	#NULL!	10000	10000	Cardiac pathologies	Douleur cardiaque	Family solidarity	Yes	Examinations		Familial solidarity	Public transportation	600	2					#NULL!	#NULL!	#NULL!	Diabète, rhumatisme	#NULL!	Familial solidarity	Medication	Self-medication
Female	]75-80]	Christian	Widow(er)	Grassfields	9	All	Unemployed	75000	Residence of a relative	#NULL!	18000	#NULL!	Cardiac pathologies	Troubles cardiaques	Family solidarity	Yes	Prescription	Family solidarity		Véhicle of a relative	#NULL!	2					#NULL!	#NULL!	#NULL!	HTA, rhumatismes	#NULL!	Familial solidarity	Lifestyle	Biomedicine
Female	]70-75]	Christian	Widow(er)		3		Unemployed	100000	Owner	#NULL!	10000	7000	Cardiac pathologies	Problème du coeur, incontinence	Family solidarity	Yes	Prescription	Family solidarity		Véhicle of a relative	#NULL!	3					#NULL!	#NULL!	#NULL!	Diabète, HTA, mal d'yeux	#NULL!	Familial solidarity	Medication	Ethnomedicine
Male	]65-70]	Christian	Monogamous	Grassfields	8	Some	Retired	35000	Owner	#NULL!	3000	20000	Respiratory pathologies	Laryngite chronique	Personal funds	Yes	Prescription et examinations	Family solidarity	Familial solidarity	Public transportation	10000	1	No	No	No	No	No	No	Yes		No	Familial solidarity	Medication	Self-medication
Male	]70-75]	Christian	Monogamous		5	Some	Agriculteur	60000	Owner	#NULL!	5000	#NULL!	Respiratory pathologies	Douleur côte	Personal funds	Yes	Prescription et examinations	Personal funds	Personal funds	Public transportation	12900	1					#NULL!	#NULL!	#NULL!	Arthrose	#NULL!	Personal funds	Medication et examinations
Female	[60-65]	Christian	Monogamous		1	All	Unemployed	40000	Owner	#NULL!	5000	7000	Respiratory pathologies	Problèmes respiratoires	Family solidarity	Yes	Examinations		Familial solidarity	Public transportation	1000	3					#NULL!	#NULL!	#NULL!	Diabète, mal d'yeux, rhumatisme	#NULL!	Familial solidarity	Lifestyle	Self-medication
Male	]65-70]	Muslim	Polygamous		4	All	Retired	100000	Owner	#NULL!	20000	16700	Respiratory pathologies	Difficiulté à respirer	Personal funds	Yes	Prescription	Personal funds		Véhicle of a relative	#NULL!	3					#NULL!	#NULL!	#NULL!	Diabète, rhumatisme, HTA	#NULL!	Personal funds	Lifestyle	Biomedicine
Female	[60-65]	Muslim	Widow(er)		3	Some	Small trader	#NULL!	Owner	#NULL!	#NULL!	5000	Respiratory pathologies	Douleur thoracique	Family solidarity			Family solidarity	Familial solidarity	Public transportation	600	1					#NULL!	#NULL!	#NULL!	Lombalgie	#NULL!		Lifestyle	Ethnomedicine
Female	[60-65]	Christian	Single	Coast	1	All	Trader	50000	Tenant	35000	10000	10000	Respiratory pathologies	Difficulté à respirer	Family solidarity	Yes	Prescription	Family solidarity		Public transportation	700	1					#NULL!	#NULL!	#NULL!	HTA	#NULL!	Familial solidarity	Medication	Self-medication
Male	]65-70]	Christian	Polygamous	Coast	2	None	Employed	150000	Owner	#NULL!	18000	10000	Respiratory pathologies	Trouvles respiratoires	Personal funds			Personal funds	Personal funds	Public transportation	1000	0					#NULL!	#NULL!	#NULL!		#NULL!		Medication	Biomedicine
Male	]75-80]	Christian	Monogamous	Grassfields	7	All	Retired	#NULL!	Owner	#NULL!	#NULL!	#NULL!	Respiratory pathologies	Troubles cardiaques	Personal funds	Yes	Examinations		Personal funds	Personal vehicle	#NULL!	0					#NULL!	#NULL!	#NULL!		#NULL!		Medication	Biomedicine
Male	]80-85]	Christian	Monogamous	Forest	3	All	Unemployed	35000	Owner	#NULL!	#NULL!	750	Urination probleme	Prostate	Family solidarity	No	Prescription	N/A	N/A	Public transportation	3000	2	No	No	No	Yes	No	Yes	No		No	Familial solidarity	Medication	Self-medication
Male	[60-65]	Christian	Monogamous	Coast	7	Some	Employed	150000	Owner	#NULL!	3500	25000	Urination probleme	Douleurs mictionnelles	Personal funds	Yes	Prescription et examinations	Personal funds	Personal funds	Public transportation	5000	0					#NULL!	#NULL!	#NULL!		#NULL!		Medication et examinations	Biomedicine
Male	]70-75]	Christian	Monogamous		9		Retired	#NULL!	Owner	#NULL!	#NULL!	#NULL!	Urination probleme	Prostate	Personal funds	Yes	Examinations		Personal funds	Public transportation	600	1					#NULL!	#NULL!	#NULL!	Arthrose	#NULL!	Personal funds	Medication	Self-medication
Male	]65-70]	Christian	Monogamous		6	Some	Retired	40000	Owner	#NULL!	10000	30000	Urination probleme	Problème urinaire	Personal funds		Examinations	Family solidarity	Familial solidarity	Véhicle of a relative	#NULL!	1					#NULL!	#NULL!	#NULL!	HTA	#NULL!	Familial solidarity	Medication	Biomedicine
Male	]65-70]	Christian	Widow(er)		3		Retired	50000	Tenant	50000	15000	50000	Urination probleme	Difficulté à uriner	Family solidarity	Yes	Prescription	Personal funds		Public transportation	1000	3					#NULL!	#NULL!	#NULL!	Diabète, HTA, rhumatisme	#NULL!	Familial solidarity	Lifestyle	Self-medication
Male	]75-80]	Christian	Divorcee		3	Some	Retired	#NULL!	Owner	#NULL!	#NULL!	#NULL!	Urination probleme	Difficulté à uriner	Family solidarity			Family solidarity	Familial solidarity	Véhicle of a relative	#NULL!	2					#NULL!	#NULL!	#NULL!	HTA, diabète	#NULL!	Familial solidarity	Lifestyle	Biomedicine
Male	[60-65]	Christian	Monogamous		1	All	Agriculteur	50000	Tenant	70000	20000	7000	Urination probleme	Douleur pendant miction	Family solidarity	Yes	Examinations		Familial solidarity	Public transportation	1000	2					#NULL!	#NULL!	#NULL!	Mal d'yeux, rhumatisme	#NULL!	Familial solidarity	Lifestyle	Self-medication
Male	]70-75]	Muslim	Polygamous		6	Some	Retired	100000	Owner	#NULL!	10000	16700	Urination probleme	Difficulté à uriner	Assurances maladie	Yes	Prescription	Assurances maladie		Personal vehicle	#NULL!	1					#NULL!	#NULL!	#NULL!	Rhumatisme	#NULL!	Health assurance	Medication	Biomedicine
Male	]65-70]	Christian	Divorcee	Grassfields	5	All	Retired	150000	Owner	#NULL!	60000	8350	Urination probleme	Prostate	Family solidarity	Yes	Examinations		Familial solidarity	Public transportation	5000	1					#NULL!	#NULL!	#NULL!	Mal d'yeux	#NULL!	Familial solidarity	Examinations	Biomedicine
Male	]65-70]	Christian	Monogamous	Forest	5	Some	Agriculteur	#NULL!	Owner	#NULL!	20000	#NULL!	Urination probleme	Troubles mictionnels	Personal funds	Yes	Examinations		Familial solidarity	Véhicle of a relative	#NULL!	2					#NULL!	#NULL!	#NULL!	HTA, diabète	#NULL!	Familial solidarity	Examinations	Biomedicine
Male	]70-75]	Muslim	Polygamous	Sahel	8	Some	Retired	150000	Tenant	100000	100000	16700	Urination probleme	Difficulé à uriner	Assurances maladie	Yes	Prescription et examinations	Assurances maladie	Health insurance	Véhicle of a relative	#NULL!	1					#NULL!	#NULL!	#NULL!	Mal d'yeux	#NULL!	Health assurance	Medication	Biomedicine
Female	[60-65]	Christian	Polygamous	Grassfields	1	All	Agriculteur	100000	Owner	#NULL!	5000	10000	Urination probleme	Difficulé à uriner	Family solidarity	Yes	Prescription	Family solidarity		Public transportation	600	1					#NULL!	#NULL!	#NULL!	HTA	#NULL!	Familial solidarity	Medication	Self-medication
Female	]75-80]	Christian	Widow(er)	Forest	11	All	Trader	#NULL!	Residence of a relative	#NULL!	#NULL!	#NULL!	Digestive disorders	Hépatite	Family solidarity	No	None	N/A	N/A	Véhicle of a relative	#NULL!	1	No	No	No	No	No	Yes	No		No	Familial solidarity	Medication	Biomedicine
Male	[60-65]	Muslim	Polygamous		2		Trader	100000	Owner	#NULL!	50000	8350	Digestive disorders	Diarrhée, vomissements	Personal funds	Yes	Prescription	Personal funds		Personal vehicle	#NULL!	1					#NULL!	#NULL!	#NULL!	Diabète	#NULL!	Personal funds	Lifestyle	Self-medication
Female	[60-65]	Christian	Monogamous		1	All	Small trader	30000	Residence of a relative	#NULL!	5000	#NULL!	Digestive disorders	Diarrhée, fièvre	Family solidarity			Family solidarity	Familial solidarity	Public transportation	1000	0					#NULL!	#NULL!	#NULL!		#NULL!		Examinations	Ethnomedicine
Female	]65-70]	Christian	Monogamous	Forest	3	Some	Small trader	100000	Owner	#NULL!	25000	10000	Digestive disorders	Diarrhée, douleur abdominale	Family solidarity			Family solidarity	Familial solidarity	Public transportation	1000	1					#NULL!	#NULL!	#NULL!	Mal d'yeux	#NULL!	Familial solidarity	Examinations	Self-medication
Female	[60-65]	Christian	Polygamous	Grassfields	4	Some	Unemployed	60000	Owner	#NULL!	8000	#NULL!	Digestive disorders	Brulure d'estomac	Family solidarity	Yes	Prescription et examinations	Family solidarity	Familial solidarity	Public transportation	1200	1					#NULL!	#NULL!	#NULL!	Problème de vue	#NULL!	Familial solidarity	Medication
Male	]65-70]	Christian	Monogamous	Savannah	5	All	Employed	65000	Owner	#NULL!	5000	5000	Digestive disorders	Diarrhée, vomissement	Family solidarity	Yes	Prescription	Family solidarity		Véhicle of a relative	#NULL!	2					#NULL!	#NULL!	#NULL!	HTA, HBP	#NULL!	Familial solidarity	Medication	Ethnomedicine
Male	]70-75]	Christian	Monogamous	Grassfields	7	None	Retired	150000	Owner	#NULL!	44000	#NULL!	Hearing problems		Personal funds	Yes	Prescription et examinations	Personal funds	Personal funds	Personal vehicle	#NULL!	2	No	No	Yes	Yes	No	No	No		#NULL!	Personal funds	Medication	Biomedicine
Female	]80-85]	Christian	Widow(er)		5		Unemployed	#NULL!	Residence of a relative	#NULL!	#NULL!	#NULL!	Digestive disorders	Diarrhées, vomissements, vertig	Family solidarity	Yes	Prescription et examinations	Family solidarity	Familial solidarity	Public transportation	6000	1					#NULL!	#NULL!	#NULL!		Yes	Familial solidarity	Examinations
Male	[60-65]	Christian	Monogamous	Grassfields	6	Some	Retired	#NULL!	Owner	#NULL!	30000	24000	Hearing problems	Trouble auditif	Personal funds	Yes	Prescription	Personal funds		Public transportation	1600	1					#NULL!	#NULL!	#NULL!	Lombalgie	#NULL!	Personal funds	Examinations	Biomedicine
Female	[60-65]		Monogamous		4	Some	Agriculteur	#NULL!	Residence of a relative	#NULL!	#NULL!	#NULL!	General disorders	Syncope, vertiges	Family solidarity		Examinations	Family solidarity	Familial solidarity	Public transportation	600	3					#NULL!	#NULL!	#NULL!	HTA, Problème des yeux, asthme	#NULL!	Familial solidarity	Medication et examinations	Self-medication
Female	]70-75]	Christian	Widow(er)		5	Some	Agriculteur	#NULL!	Owner	#NULL!	4000	10000	General disorders	Céphalées, fièvre	Family solidarity			Family solidarity	Familial solidarity	Public transportation	1000	2					#NULL!	#NULL!	#NULL!	HTA, diabète	#NULL!	Familial solidarity	Medication	Biomedicine
Male	]65-70]	Christian	Monogamous		2	None	Small trader	40000	Tenant	40000	3000	#NULL!	General disorders	Fièvre, vertiges	Personal funds			Personal funds	Personal funds	Public transportation	800	0					#NULL!	#NULL!	#NULL!		#NULL!		Lifestyle	Ethnomedicine
Male	]65-70]	Muslim	Polygamous		5	Some	Retired	130000	Owner	#NULL!	50000	8350	General disorders	Asthénie, maux de tête	Assurances maladie	Yes	Prescription	Assurances maladie		Personal vehicle	#NULL!	1					#NULL!	#NULL!	#NULL!	Mal d'yeux	#NULL!	Health assurance	Medication	Biomedicine
Female	]70-75]	Christian	Widow(er)	Grassfields	7	All	Unemployed	#NULL!	Owner	#NULL!	#NULL!	#NULL!	General disorders	Fièvre, céphalées	Family solidarity	Yes	Prescription et examinations	Family solidarity	Familial solidarity	Véhicle of a relative	#NULL!	1					#NULL!	#NULL!	#NULL!	HTA	#NULL!	Familial solidarity	Medication	Biomedicine
Female	]65-70]		Monogamous		0		Unemployed	30000	Owner	#NULL!	5000	10000	Gynecological disorders	Saignement vaginal	Family solidarity			Family solidarity	Familial solidarity	Public transportation	1000	0					#NULL!	#NULL!	#NULL!		#NULL!		Lifestyle	Ethnomedicine
Male	]70-75]	Christian	Monogamous		7	All	Retired	#NULL!	Owner	#NULL!	#NULL!	#NULL!	Others	Retirer un kyste	Personal funds		None			Personal vehicle	#NULL!	1				Yes	#NULL!	#NULL!	#NULL!		#NULL!	Health assurance	Medication	Biomedicine
Male	[60-65]	Christian	Polygamous		5		Retired	30000	Tenant	45000	7000	166700	Others	Agression physique	Others	Yes	Examinations		Other	Public transportation	1200	1					#NULL!	#NULL!	#NULL!	Hernie	#NULL!	Personal funds	Lifestyle	Biomedicine
Female	[60-65]	Christian	Widow(er)	Grassfields	4		Unemployed	#NULL!	Owner	#NULL!	3000	7500	Neurological disorders	Douleurs liées au membre fantom	Personal funds		None	Family solidarity	Familial solidarity	Public transportation	600	1		Yes			#NULL!	#NULL!	#NULL!	Gastrite	#NULL!	Familial solidarity	Medication et examinations	Biomedicine
Female	]80-85]	Christian	Widow(er)	Grassfields	1		Unemployed	#NULL!	Residence of a relative	#NULL!	#NULL!	#NULL!	Endocrine disorders	Diabète	Family solidarity	Yes	Prescription et examinations	Family solidarity	Familial solidarity	Véhicle of a relative	#NULL!	3				Yes	#NULL!	#NULL!	#NULL!	Ulcère gastrique, insuffisance veineuse	#NULL!		Lifestyle
Female	]65-70]	Christian	Widow(er)	Grassfields	7	Some	Unemployed	80000	Owner	#NULL!	12500	4000	Musculoskeletal disorders	Rhumatisme	Family solidarity	Yes	Examinations	N/A	N/A	Public transportation	1500	1	No	No	No	Yes	No	No	No		No	Familial solidarity	Examinations	Self-medication
Female	[60-65]	Christian	Single	Forest	3	None	Employed	#NULL!	Tenant	30000	5000	#NULL!	Musculoskeletal disorders	Rhumatisme	Personal funds	Yes	Prescription	Personal funds	N/A	Public transportation	800	2	No	Yes	No	No	No	No	No		Yes	Personal funds	Examinations	Self-medication
Male	]70-75]	Christian	Monogamous	Forest	#NULL!	Missing	Retired	#NULL!	Owner	#NULL!	42500	#NULL!	Musculoskeletal disorders	Goutte	Personal funds	Yes	Prescription et examinations	Personal funds	Personal funds	Personal vehicle	#NULL!	2	Yes	No	No	Yes	No	No	No		No	Personal funds	Examinations	Biomedicine
Male	]65-70]	Christian	Monogamous	Grassfields	3	None	Retired	90000	Owner	#NULL!	80000	#NULL!	Musculoskeletal disorders	Douleurs lombaires	Personal funds		None	Personal funds	Personal funds	Public transportation	800	0	No	No	No	No	No	No	No		No		Examinations	Biomedicine
Female	[60-65]	Christian	Monogamous	Forest	6	N/A	Retired	#NULL!	Owner	#NULL!	#NULL!	#NULL!	Musculoskeletal disorders	Douleurs plante des pieds	Family solidarity		None	Family solidarity	Familial solidarity	Public transportation	3000	1	No	No	No	Yes	No	No	No		No	Familial solidarity	Examinations	Biomedicine
Female	]65-70]	Muslim	Widow(er)	Sahel	10	All	Unemployed	#NULL!	Owner	#NULL!	#NULL!	#NULL!	Neurological disorders	Troubles neurologiques	Family solidarity	Yes	Examinations		Familial solidarity	Public transportation	15000	1					#NULL!	#NULL!	#NULL!	HTA	#NULL!	Familial solidarity	Medication	Biomedicine
Female	]75-80]	Christian	Widow(er)		5		Retired	#NULL!	Owner	#NULL!	#NULL!	#NULL!	Musculoskeletal disorders	Arthrose	Personal funds	Yes	Prescription	Personal funds		Public transportation	1000	2	Yes			Yes	#NULL!	#NULL!	#NULL!	Diabète,HTA	#NULL!	Personal funds	Medication
Female	[60-65]	Christian	Monogamous		3	None	Small trader	50000	Residence of a relative	#NULL!	8000	6000	Others	Accident de circulation	Personal funds			Personal funds	Personal funds	Véhicle of a relative	#NULL!	0					#NULL!	#NULL!	#NULL!		#NULL!		Lifestyle	Self-medication
Female	]65-70]		Common-law union		#NULL!		Retired	#NULL!	Residence of a relative	#NULL!	#NULL!	#NULL!	Musculoskeletal disorders	Rhumatismes	Personal funds	No		Personal funds	Personal funds	Véhicle of a relative	#NULL!	0					#NULL!	#NULL!	#NULL!		#NULL!		Medication	Ethnomedicine
Female	]70-75]		Widow(er)		4	Some	Retired	20000	Owner	#NULL!	5000	20000	Musculoskeletal disorders	Douleurs articulaires	Personal funds			Personal funds	Personal funds	Public transportation	600	2					#NULL!	#NULL!	#NULL!	Douleur thoracique, déficit visuel	#NULL!	Familial solidarity	Medication	Biomedicine
Female	]75-80]	Christian	Widow(er)		4	Some	Unemployed	#NULL!	Owner	#NULL!	#NULL!	10000	Musculoskeletal disorders	Douleur articulaire	Family solidarity			Family solidarity	Familial solidarity	Véhicle of a relative	#NULL!	2					#NULL!	#NULL!	#NULL!	HTA, diabète	#NULL!	Familial solidarity	Lifestyle	Biomedicine
Female	[60-65]	Christian	Monogamous		1	None	Unemployed	50000	Tenant	35000	10000	8350	Musculoskeletal disorders	Rhumatisme	Family solidarity	Yes	Prescription	Family solidarity		Public transportation	700	1					#NULL!	#NULL!	#NULL!	HTA	#NULL!	Familial solidarity	Medication	Self-medication
Male	[60-65]	Christian	Monogamous	Savannah	6	Some	Employed	150000	Tenant	120000	24000	#NULL!	Others	Accident domestique	Personal funds	Yes	Prescription et examinations	Personal funds	Familial solidarity	Public transportation	300	0					#NULL!	#NULL!	#NULL!		#NULL!		Examinations	Ethnomedicine
Male	[60-65]	Christian	Single	Coast	1	All	Others	50000	Tenant	30000	5000	10000	Musculoskeletal disorders	Rhumatisme	Family solidarity	Yes	Prescription et examinations	Family solidarity	Familial solidarity	Public transportation	300	1					#NULL!	#NULL!	#NULL!	Mal d'yeux	#NULL!	Familial solidarity	Medication	Self-medication
Female	[60-65]	Christian	Common-law union	Coast	1	All	Retired	100000	Tenant	70000	10000	50000	Musculoskeletal disorders	Rhumatisme	Assurances maladie	Yes	Prescription	Assurances maladie		Personal vehicle	#NULL!	2					#NULL!	#NULL!	#NULL!	Mal d'yeux, diabète	#NULL!	Health assurance	Medication	Biomedicine
Female	]65-70]	Christian	Widow(er)	Forest	2	All	Unemployed	50000	Owner	#NULL!	5000	10000	Musculoskeletal disorders	Douleurs articulaires	Family solidarity	Yes	Examinations		Familial solidarity	Public transportation	500	1					#NULL!	#NULL!	#NULL!	HTA	#NULL!	Familial solidarity	Examinations	Ethnomedicine
Female	]65-70]	Christian	Single	Forest	1	None	Unemployed	#NULL!	Residence of a relative	#NULL!	#NULL!	#NULL!	Musculoskeletal disorders	Douleur au bassin et membres inf	Family solidarity			Family solidarity	Familial solidarity	Public transportation	1000	1					#NULL!	#NULL!	#NULL!	HTA	#NULL!	Familial solidarity	Examinations	Ethnomedicine
Female	[60-65]	Christian	Widow(er)	Grassfields	4	None	Unemployed	120000	Owner	#NULL!	37500	600	Ophtalmic disorders	Troubles visuels	Personal funds	Yes	Examinations	N/A	Personal funds	Public transportation	1000	4	Yes	No	No	Yes	Yes	No	Yes		No	Personal funds	Examinations	Self-medication
Female	[60-65]	Christian	Widow(er)	Forest	10	Missing	Agriculteur	#NULL!	Owner	#NULL!	#NULL!	#NULL!	Ophtalmic disorders	Troubles visuels	Family solidarity	Yes	Examinations	N/A	Familial solidarity	Public transportation	2000	1	Yes	No	No	No	No	No	No		No	Familial solidarity	Examinations	Biomedicine
Male	]80-85]	Christian	Monogamous	Savannah	#NULL!	Missing	Retired	#NULL!	Owner	#NULL!	#NULL!	#NULL!	Ophtalmic disorders	Baisse audition	Family solidarity	Yes	Prescription et examinations	Family solidarity	Familial solidarity	Public transportation	2500	1	No	No	No	No	Yes	No	No		No	Familial solidarity	Medication et examinations	Self-medication
Male	[60-65]	Others	Monogamous		4		Small trader	60000	Owner	#NULL!	6000	4000	Ophtalmic disorders	Problème ophtalmologique	Personal funds			Personal funds	Personal funds	Public transportation	800	1					#NULL!	#NULL!	#NULL!	Lombalgie	#NULL!		Medication	Self-medication
Male	]65-70]	Christian	Monogamous	Savannah	6	All	Retired	50000	Owner	#NULL!	26800	6000	Musculoskeletal disorders	Gonarthrose	Personal funds		None			Public transportation	4000	1	No	Yes	No	No	No	No	No		No	Personal funds	Medication et examinations
Female	[60-65]	Others	Common-law union		1	All	Trader	25000	Owner	#NULL!	10000	100000	Ophtalmic disorders	Mal d'yeux	Personal funds	Yes	Prescription	Personal funds		Public transportation	1500	1					#NULL!	#NULL!	#NULL!	Diabète	#NULL!	Personal funds	Lifestyle	Self-medication
Male	[60-65]	Christian	Polygamous	Coast	3	All	Small trader	50000	Tenant	75000	10000	100000	Ophtalmic disorders	Mal d'yeux	Family solidarity	Yes	Prescription	Family solidarity		Public transportation	1250	1					#NULL!	#NULL!	#NULL!	HTA	#NULL!	Familial solidarity	Medication	Self-medication
Female	]70-75]	Christian	Monogamous	Forest	3	Some	Unemployed	50000	Owner	#NULL!	5000	10000	Ophtalmic disorders	Mal d'yeux	Family solidarity	Yes	Prescription et examinations	Family solidarity	Familial solidarity	Public transportation	1000	2					#NULL!	#NULL!	#NULL!	Rhumatisme, neuropathie	#NULL!	Familial solidarity	Examinations	Self-medication
Female	]65-70]	Christian	Polygamous	Coast	7	Some	Unemployed	#NULL!	Tenant	75000	#NULL!	#NULL!	Ophtalmic disorders	Troubles oculaires	Personal funds	Yes	Examinations		Personal funds	Public transportation	800	1					#NULL!	#NULL!	#NULL!	HTA	#NULL!	Personal funds	Examinations	Biomedicine
Female	]65-70]	Muslim	Widow(er)	Grassfields	5	Some	Retired	#NULL!	Owner	#NULL!	15000	25000	Ophtalmic disorders	Troubles visuels+céphalées	Assurances maladie	Yes	Examinations		Health insurance	Véhicle of a relative	#NULL!	3					#NULL!	#NULL!	#NULL!	HTA, diabète, lombalgie	#NULL!	Health assurance	Lifestyle	Biomedicine
Female	[60-65]	Christian	Widow(er)	Forest	3	Some	Unemployed	#NULL!	Owner	#NULL!	5000	#NULL!	Ophtalmic disorders	Mal d'yeux	Family solidarity	Yes	Examinations		Familial solidarity	Public transportation	1000	1					#NULL!	#NULL!	#NULL!	HTA	#NULL!	Familial solidarity	Examinations	Self-medication
Female	]65-70]	Christian	Widow(er)	Grassfields	5	None	Unemployed	#NULL!	Owner	#NULL!	#NULL!	#NULL!	Cardiac pathologies	HTA	Personal funds	No	None	N/A	N/A	Public transportation	700	2	No	Yes	No	No	No	Yes	No		No	Personal funds	Medication	Self-medication
Female	]70-75]	Christian	Single	Forest	0	N/A	Retired	#NULL!	Owner	#NULL!	#NULL!	#NULL!	Cardiac pathologies	HTA	Personal funds	Yes	Prescription et examinations	Personal funds	Personal funds	Public transportation	1000	2	No	No	No	No	Yes	Yes	No		No	Personal funds	Examinations	Self-medication
Male	]65-70]	Others	Monogamous	Forest	7	None	Employed	40000	Tenant	15000	3500	#NULL!	Cardiac pathologies	Sensatio d'étouffement	Personal funds		None	Personal funds	Personal funds	Public transportation	400	1					#NULL!	#NULL!	#NULL!	Douleurs articulaires	#NULL!		Examinations
Female	]75-80]	Christian	Widow(er)		7		Retired	90000	Owner	#NULL!	20000	#NULL!	Cardiac pathologies	HTA	Personal funds	Yes	Examinations		Personal funds	Public transportation	1000	1					#NULL!	#NULL!	#NULL!	Déficit audititf	#NULL!	Personal funds	Medication	Ethnomedicine
Female	]65-70]	Christian	Widow(er)		7	None	Unemployed	#NULL!	Owner	#NULL!	20000	#NULL!	Cardiac pathologies	AVC	Personal funds			Personal funds	Personal funds	Public transportation	600	1					#NULL!	#NULL!	#NULL!	Rhumatisme	#NULL!		Examinations	Biomedicine
Female	[60-65]	Christian	Widow(er)		4	All	Retired	50000	Tenant	40000	10000	30000	Cardiac pathologies	AVC	Family solidarity			Family solidarity	Familial solidarity	Public transportation	5000	2					#NULL!	#NULL!	#NULL!	Rhumatisme, HTA	#NULL!	Familial solidarity	Medication	Self-medication
Female	]65-70]	Christian	Monogamous		3	All	Unemployed	#NULL!	Residence of a relative	#NULL!	#NULL!	10000	Cardiac pathologies	AVC	Family solidarity			Family solidarity	Familial solidarity	Véhicle of a relative	#NULL!	1					#NULL!	#NULL!	#NULL!	HTA	#NULL!	Familial solidarity	Medication	Biomedicine
Female	]70-75]	Christian	Widow(er)	Grassfields	7	All	Unemployed	#NULL!	Owner	#NULL!	#NULL!	#NULL!	General disorders	Fièvre, céphalées	Family solidarity	Yes	Prescription et examinations	Family solidarity	Familial solidarity	Véhicle of a relative	#NULL!	1					#NULL!	#NULL!	#NULL!	HTA	#NULL!	Familial solidarity	Medication	Biomedicine
Male	]70-75]		Widow(er)		5	Some	Retired	50000	Owner	#NULL!	7000	#NULL!	Cardiac pathologies	Difficulté à uriner	Personal funds			Family solidarity	Familial solidarity	Véhicle of a relative	#NULL!	0					#NULL!	#NULL!	#NULL!		#NULL!		Lifestyle	Biomedicine
Female	[60-65]	Christian	Monogamous		3	Some	Unemployed	100000	Tenant	45000	5000	7000	Cardiac pathologies	HTA	Family solidarity	Yes	Prescription	Family solidarity	Familial solidarity	Public transportation	1000	1					#NULL!	#NULL!	#NULL!	Rhumatisme	#NULL!	Familial solidarity	Lifestyle	Ethnomedicine
Female	]65-70]	Muslim	Polygamous		5	Some	Retired	100000	Owner	#NULL!	10000	8350	Cardiac pathologies	Problème de coeur	Assurances maladie	Yes	Examinations		Health insurance	Véhicle of a relative	#NULL!	2					#NULL!	#NULL!	#NULL!	Rhumatisme, HTA	#NULL!	Health assurance	Examinations	Biomedicine
Male	]70-75]	Christian	Monogamous		7	Some	Retired	40000	Owner	#NULL!	5000	20000	Cardiac pathologies	Pieds enflés et douloureux	Personal funds			Personal funds	Familial solidarity	Public transportation	600	0					#NULL!	#NULL!	#NULL!		#NULL!		Examinations	Self-medication
Male	[60-65]	Christian	Monogamous	Coast	2	All	Employed	120000	Owner	#NULL!	10000	8350	Cardiac pathologies	Palpitations du coeur	Assurances maladie	Yes	Prescription	Assurances maladie		Personal vehicle	#NULL!	1					#NULL!	#NULL!	#NULL!	Mal d'yeux	#NULL!	Health assurance	Medication	Biomedicine
Female	]65-70]	Christian	Monogamous	Coast	9	Some	Retired	#NULL!	Owner	#NULL!	#NULL!	#NULL!	Cardiac pathologies	Troubles cardiaques	Personal funds	Yes	Prescription et examinations	Family solidarity	Familial solidarity	Public transportation	1000	1					#NULL!	#NULL!	#NULL!	HTA	#NULL!	Familial solidarity	Examinations	Biomedicine
Male	[60-65]	Christian	Common-law union	Forest	1	All	Trader	50000	Owner	#NULL!	10000	10000	Cardiac pathologies	Douleur cardiaque	Family solidarity	Yes	Examinations		Familial solidarity	Public transportation	600	2					#NULL!	#NULL!	#NULL!	Diabète, rhumatisme	#NULL!	Familial solidarity	Medication	Self-medication
Female	]75-80]	Christian	Widow(er)	Grassfields	9	All	Unemployed	75000	Residence of a relative	#NULL!	18000	#NULL!	Cardiac pathologies	Troubles cardiaques	Family solidarity	Yes	Prescription	Family solidarity		Véhicle of a relative	#NULL!	2					#NULL!	#NULL!	#NULL!	HTA, rhumatismes	#NULL!	Familial solidarity	Lifestyle	Biomedicine
Male	]65-70]	Muslim	Polygamous		4	All	Retired	100000	Owner	#NULL!	20000	16700	Respiratory pathologies	Difficiulté à respirer	Personal funds	Yes	Prescription	Personal funds		Véhicle of a relative	#NULL!	3					#NULL!	#NULL!	#NULL!	Diabète, rhumatisme, HTA	#NULL!	Personal funds	Lifestyle	Biomedicine
Female	]70-75]	Christian	Widow(er)		3		Unemployed	100000	Owner	#NULL!	10000	7000	Cardiac pathologies	Problème du coeur, incontinence	Family solidarity	Yes	Prescription	Family solidarity		Véhicle of a relative	#NULL!	3					#NULL!	#NULL!	#NULL!	Diabète, HTA, mal d'yeux	#NULL!	Familial solidarity	Medication	Ethnomedicine
Male	]65-70]	Christian	Monogamous	Grassfields	8	Some	Retired	35000	Owner	#NULL!	3000	20000	Respiratory pathologies	Laryngite chronique	Personal funds	Yes	Prescription et examinations	Family solidarity	Familial solidarity	Public transportation	10000	1	No	No	No	No	No	No	Yes		No	Familial solidarity	Medication	Self-medication
Male	[60-65]	Christian	Monogamous	Grassfields	3	Some	Small trader	#NULL!	Owner	#NULL!	16000	104000	Musculoskeletal disorders	Douleurs aux pieds	Family solidarity	Yes	Prescription et examinations	Family solidarity	Familial solidarity	Public transportation	600	0					#NULL!	#NULL!	#NULL!		#NULL!		Examinations	Self-medication
Male	]70-75]	Christian	Monogamous		5	Some	Agriculteur	60000	Owner	#NULL!	5000	#NULL!	Respiratory pathologies	Douleur côte	Personal funds	Yes	Prescription et examinations	Personal funds	Personal funds	Public transportation	12900	1					#NULL!	#NULL!	#NULL!	Arthrose	#NULL!	Personal funds	Medication et examinations
Female	[60-65]	Christian	Monogamous		1	All	Unemployed	40000	Owner	#NULL!	5000	7000	Respiratory pathologies	Problèmes respiratoires	Family solidarity	Yes	Examinations		Familial solidarity	Public transportation	1000	3					#NULL!	#NULL!	#NULL!	Diabète, mal d'yeux, rhumatisme	#NULL!	Familial solidarity	Lifestyle	Self-medication
Female	[60-65]	Muslim	Widow(er)		3	Some	Small trader	#NULL!	Owner	#NULL!	#NULL!	5000	Respiratory pathologies	Douleur thoracique	Family solidarity			Family solidarity	Familial solidarity	Public transportation	600	1					#NULL!	#NULL!	#NULL!	Lombalgie	#NULL!		Lifestyle	Ethnomedicine
Female	[60-65]	Christian	Widow(er)	Savannah	6	Some	Unemployed	#NULL!	Tenant	60000	25000	#NULL!	Others	Accident de circulation	Personal funds	Yes	Prescription et examinations	Personal funds	Personal funds	Public transportation	200	0					#NULL!	#NULL!	#NULL!		#NULL!		Lifestyle	Self-medication
Female	[60-65]	Christian	Single	Coast	1	All	Trader	50000	Tenant	35000	10000	10000	Respiratory pathologies	Difficulté à respirer	Family solidarity	Yes	Prescription	Family solidarity		Public transportation	700	1					#NULL!	#NULL!	#NULL!	HTA	#NULL!	Familial solidarity	Medication	Self-medication
Male	]75-80]	Christian	Monogamous	Grassfields	7	All	Retired	#NULL!	Owner	#NULL!	#NULL!	#NULL!	Respiratory pathologies	Troubles cardiaques	Personal funds	Yes	Examinations		Personal funds	Personal vehicle	#NULL!	0					#NULL!	#NULL!	#NULL!		#NULL!		Medication	Biomedicine
Male	]80-85]	Christian	Monogamous	Forest	3	All	Unemployed	35000	Owner	#NULL!	#NULL!	750	Urination probleme	Prostate	Family solidarity	No	Prescription	N/A	N/A	Public transportation	3000	2	No	No	No	Yes	No	Yes	No		No	Familial solidarity	Medication	Self-medication
Male	[60-65]	Christian	Monogamous	Coast	7	Some	Employed	150000	Owner	#NULL!	3500	25000	Urination probleme	Douleurs mictionnelles	Personal funds	Yes	Prescription et examinations	Personal funds	Personal funds	Public transportation	5000	0					#NULL!	#NULL!	#NULL!		#NULL!		Medication et examinations	Biomedicine
Male	]70-75]	Christian	Monogamous		9		Retired	#NULL!	Owner	#NULL!	#NULL!	#NULL!	Urination probleme	Prostate	Personal funds	Yes	Examinations		Personal funds	Public transportation	600	1					#NULL!	#NULL!	#NULL!	Arthrose	#NULL!	Personal funds	Medication	Self-medication
Male	]65-70]	Christian	Monogamous		6	Some	Retired	40000	Owner	#NULL!	10000	30000	Urination probleme	Problème urinaire	Personal funds		Examinations	Family solidarity	Familial solidarity	Véhicle of a relative	#NULL!	1					#NULL!	#NULL!	#NULL!	HTA	#NULL!	Familial solidarity	Medication	Biomedicine
Male	]65-70]	Christian	Widow(er)		3		Retired	50000	Tenant	50000	15000	50000	Urination probleme	Difficulté à uriner	Family solidarity	Yes	Prescription	Personal funds		Public transportation	1000	3					#NULL!	#NULL!	#NULL!	Diabète, HTA, rhumatisme	#NULL!	Familial solidarity	Lifestyle	Self-medication
Male	]75-80]	Christian	Divorcee		3	Some	Retired	#NULL!	Owner	#NULL!	#NULL!	#NULL!	Urination probleme	Difficulté à uriner	Family solidarity			Family solidarity	Familial solidarity	Véhicle of a relative	#NULL!	2					#NULL!	#NULL!	#NULL!	HTA, diabète	#NULL!	Familial solidarity	Lifestyle	Biomedicine
Female	]70-75]	Christian	Widow(er)		5	Some	Agriculteur	#NULL!	Owner	#NULL!	4000	10000	General disorders	Céphalées, fièvre	Family solidarity			Family solidarity	Familial solidarity	Public transportation	1000	2					#NULL!	#NULL!	#NULL!	HTA, diabète	#NULL!	Familial solidarity	Medication	Biomedicine
Male	[60-65]	Christian	Monogamous		1	All	Agriculteur	50000	Tenant	70000	20000	7000	Urination probleme	Douleur pendant miction	Family solidarity	Yes	Examinations		Familial solidarity	Public transportation	1000	2					#NULL!	#NULL!	#NULL!	Mal d'yeux, rhumatisme	#NULL!	Familial solidarity	Lifestyle	Self-medication
Male	]70-75]	Muslim	Polygamous		6	Some	Retired	100000	Owner	#NULL!	10000	16700	Urination probleme	Difficulté à uriner	Assurances maladie	Yes	Prescription	Assurances maladie		Personal vehicle	#NULL!	1					#NULL!	#NULL!	#NULL!	Rhumatisme	#NULL!	Health assurance	Medication	Biomedicine
Male	]65-70]	Christian	Divorcee	Grassfields	5	All	Retired	150000	Owner	#NULL!	60000	8350	Urination probleme	Prostate	Family solidarity	Yes	Examinations		Familial solidarity	Public transportation	5000	1					#NULL!	#NULL!	#NULL!	Mal d'yeux	#NULL!	Familial solidarity	Examinations	Biomedicine
Male	]65-70]	Christian	Monogamous	Forest	5	Some	Agriculteur	#NULL!	Owner	#NULL!	20000	#NULL!	Urination probleme	Troubles mictionnels	Personal funds	Yes	Examinations		Familial solidarity	Véhicle of a relative	#NULL!	2					#NULL!	#NULL!	#NULL!	HTA, diabète	#NULL!	Familial solidarity	Examinations	Biomedicine
Male	]70-75]	Muslim	Polygamous	Sahel	8	Some	Retired	150000	Tenant	100000	100000	16700	Urination probleme	Difficulé à uriner	Assurances maladie	Yes	Prescription et examinations	Assurances maladie	Health insurance	Véhicle of a relative	#NULL!	1					#NULL!	#NULL!	#NULL!	Mal d'yeux	#NULL!	Health assurance	Medication	Biomedicine
Female	[60-65]	Christian	Polygamous	Grassfields	1	All	Agriculteur	100000	Owner	#NULL!	5000	10000	Urination probleme	Difficulé à uriner	Family solidarity	Yes	Prescription	Family solidarity		Public transportation	600	1					#NULL!	#NULL!	#NULL!	HTA	#NULL!	Familial solidarity	Medication	Self-medication
Female	]75-80]	Christian	Widow(er)	Forest	11	All	Trader	#NULL!	Residence of a relative	#NULL!	#NULL!	#NULL!	Digestive disorders	Hépatite	Family solidarity	No	None	N/A	N/A	Véhicle of a relative	#NULL!	1	No	No	No	No	No	Yes	No		No	Familial solidarity	Medication	Biomedicine
Male	[60-65]	Muslim	Polygamous		2		Trader	100000	Owner	#NULL!	50000	8350	Digestive disorders	Diarrhée, vomissements	Personal funds	Yes	Prescription	Personal funds		Personal vehicle	#NULL!	1					#NULL!	#NULL!	#NULL!	Diabète	#NULL!	Personal funds	Lifestyle	Self-medication
Female	[60-65]	Christian	Monogamous		1	All	Small trader	30000	Residence of a relative	#NULL!	5000	#NULL!	Digestive disorders	Diarrhée, fièvre	Family solidarity			Family solidarity	Familial solidarity	Public transportation	1000	0					#NULL!	#NULL!	#NULL!		#NULL!		Examinations	Ethnomedicine
Male	]65-70]	Christian	Polygamous	Coast	2	None	Employed	150000	Owner	#NULL!	18000	10000	Respiratory pathologies	Trouvles respiratoires	Personal funds			Personal funds	Personal funds	Public transportation	1000	0					#NULL!	#NULL!	#NULL!		#NULL!		Medication	Biomedicine
Female	]65-70]	Christian	Monogamous	Forest	3	Some	Small trader	100000	Owner	#NULL!	25000	10000	Digestive disorders	Diarrhée, douleur abdominale	Family solidarity			Family solidarity	Familial solidarity	Public transportation	1000	1					#NULL!	#NULL!	#NULL!	Mal d'yeux	#NULL!	Familial solidarity	Examinations	Self-medication
Female	[60-65]	Christian	Polygamous	Grassfields	4	Some	Unemployed	60000	Owner	#NULL!	8000	#NULL!	Digestive disorders	Brulure d'estomac	Family solidarity	Yes	Prescription et examinations	Family solidarity	Familial solidarity	Public transportation	1200	1					#NULL!	#NULL!	#NULL!	Problème de vue	#NULL!	Familial solidarity	Medication
Male	]65-70]	Christian	Monogamous	Savannah	5	All	Employed	65000	Owner	#NULL!	5000	5000	Digestive disorders	Diarrhée, vomissement	Family solidarity	Yes	Prescription	Family solidarity		Véhicle of a relative	#NULL!	2					#NULL!	#NULL!	#NULL!	HTA, HBP	#NULL!	Familial solidarity	Medication	Ethnomedicine
Male	]70-75]	Christian	Monogamous	Grassfields	7	None	Retired	150000	Owner	#NULL!	44000	#NULL!	Hearing problems		Personal funds	Yes	Prescription et examinations	Personal funds	Personal funds	Personal vehicle	#NULL!	2	No	No	Yes	Yes	No	No	No		#NULL!	Personal funds	Medication	Biomedicine
Female	]80-85]	Christian	Widow(er)		5		Unemployed	#NULL!	Residence of a relative	#NULL!	#NULL!	#NULL!	Digestive disorders	Diarrhées, vomissements, vertig	Family solidarity	Yes	Prescription et examinations	Family solidarity	Familial solidarity	Public transportation	6000	1					#NULL!	#NULL!	#NULL!		Yes	Familial solidarity	Examinations
Male	[60-65]	Christian	Monogamous	Grassfields	6	Some	Retired	#NULL!	Owner	#NULL!	30000	24000	Hearing problems	Trouble auditif	Personal funds	Yes	Prescription	Personal funds		Public transportation	1600	1					#NULL!	#NULL!	#NULL!	Lombalgie	#NULL!	Personal funds	Examinations	Biomedicine
Female	[60-65]		Monogamous		4	Some	Agriculteur	#NULL!	Residence of a relative	#NULL!	#NULL!	#NULL!	General disorders	Syncope, vertiges	Family solidarity		Examinations	Family solidarity	Familial solidarity	Public transportation	600	3					#NULL!	#NULL!	#NULL!	HTA, Problème des yeux, asthme	#NULL!	Familial solidarity	Medication et examinations	Self-medication
Male	]65-70]	Christian	Monogamous		2	None	Small trader	40000	Tenant	40000	3000	#NULL!	General disorders	Fièvre, vertiges	Personal funds			Personal funds	Personal funds	Public transportation	800	0					#NULL!	#NULL!	#NULL!		#NULL!		Lifestyle	Ethnomedicine
Male	]65-70]	Muslim	Polygamous		5	Some	Retired	130000	Owner	#NULL!	50000	8350	General disorders	Asthénie, maux de tête	Assurances maladie	Yes	Prescription	Assurances maladie		Personal vehicle	#NULL!	1					#NULL!	#NULL!	#NULL!	Mal d'yeux	#NULL!	Health assurance	Medication	Biomedicine
